# Supplementary material for: Hemodynamic Heterogeneity in Community-Acquired Sepsis at Intermediate Care Admission: A Prospective Pilot Study Using Impedance Cardiography
Source: Healthcare (Basel). 2025 Oct 23;13(21):2686. doi: 10.3390/healthcare13212686 (PMC12610071; doi:10.3390/healthcare13212686)
Supplement: Supplementary file 1 [file healthcare-13-02686-s001.zip]

Archive with 1 entries (1 files):
- healthcare-3910182-supplementary.pdf
